# Supplementary material for: Enhancing Prime Editing Efficiency Through Modulation of Methylation on the Newly Synthesized DNA Strand and Prolonged Expression
Source: Adv Sci (Weinh). 2025 Mar 7;12(17):2417790. doi: 10.1002/advs.202417790 (PMC12061241; doi:10.1002/advs.202417790)
Supplement: Supplementary file 2 — Supplementary Tables [file ADVS-12-2417790-s001.xlsx]

## Sheet: Sheet1
Supplementary Tables. Sequences of pegRNAs ,sgRNAs and primers used in HEK293T, K562, PFF, HFL1 and HeLa cells. All sequences are shown in 5’ to 3’ orientation.pegRNAs are consisted of the spacer sequence, the sgRNA scaffold, and the 3’ extension (contains PBS and RT template). sgRNA scaffold GTTTTAGAGCTAGAAATAGCAAGTTAAAATAAGGCTAGTCCGTTATCAACTTGAAAAAGTGGCACCGAGTCGGTGC
Table S1 PegRNAs and nick sgRNAs used in HEK293T cells by epiPE2 and cPE2
Gene	Type of mutations	Spacer sequence	3'-extension sequence	Nick sgRNA sequence	Length of RT template (nt)
RNF2	del3-5GAG	GTCATCTTAGTCATTACCTG	AACGAACACAGGTAATGACTAAGATG	GTCAACCATTAAGCAAAACAT	11
RNF2	+6GtoA	GTCATCTTAGTCATTACCTG	AACGAACATCTCAGGTAATGACTAAGATG	GTCAACCATTAAGCAAAACAT	14
RNF2	+1GTAins	GTCATCTTAGTCATTACCTG	AACGAACACCTCAGTACGTAATGACTAAGATG		17
EMX1	del3-6GGG	GAGTCCGAGCAGAAGAAGAA	GTGATGGGAGTTCTTCTTCTGCTCGGA		13
EMX1	+5GtoT	GAGTCCGAGCAGAAGAAGAA	GTGATGGGAGCACTTCTTCTTCTGCTCGGA		16
EMX1	+1TGCins	GAGTCCGAGCAGAAGAAGAA	GTGATGGGAGCCCTTCGCATTCTTCTGCTCGGA	ACATCGATGTCCTCCCCAT	19
RUNX1	de12-4GAT	GCATTTTCAGGAGGAAGCGA	TGTCTGAAGCCGCTTCCTCCTGAAAAT		12
RUNX1	+5GtoT	GCATTTTCAGGAGGAAGCGA	TGTCTGAAGCAATCGCTTCCTCCTGAAAAT		15
RUNX1	+1ATGins	GCATTTTCAGGAGGAAGCGA	TGTCTGAAGCCATCCATGCTTCCTCCTGAAAAT		18
VEGFA	del2-4GAG	GATGTCTGCAGGCCAGATGA	AATGTGCCATCTGGAGCCATCTGGCCTGCAGA		19
VEGFA	+5GtoT	GATGTCTGCAGGCCAGATGA	AATGTGCCATCTGGAGCACTCATCTGGCCTGCAGA		22
VEGFA	+5Cins	GATGTCTGCAGGCCAGATGA	AATGTGCCATCTGGAGCCGCTCATCTGGCCTGCAGA	GATGTACAGAGAGCCCAGGGC	23
FANCF	del6G	GGAATCCCTTCTGCAGCACC	GGAAAAGCGATCAGGTGCTGCAGAAGGGAT		16
FANCF	+6GtoC	GGAATCCCTTCTGCAGCACC	GGAAAAGCGATGCAGGTGCTGCAGAAGGGAT		17
FANCF	+4GATins	GGAATCCCTTCTGCAGCACC	GGAAAAGCGATCCAATCGGTGCTGCAGAAGGGAT		20
FANCF	+5GtoT	GGAATCCCTTCTGCAGCACC	GGAAAAGCGATCAAGGTGCTGCAGAAGGGA		17
DNMT1	del3-5AGG	GATTCCTGGTGCCAGAAACA	TCCCGTCACCGTTTCTGGCACCAGG		12
DNMT1	+6GtoC	GATTCCTGGTGCCAGAAACA	GTCACGCCTGTTTCTGGCACCAGG		11
DNMT1	+1TCAins	GATTCCTGGTGCCAGAAACA	TCCCGTCACCCCTGTGATTTCTGGCACCAGG		18
HEK3	+1His6ins	GGCCCAGACTGAGCACGTGA	TGGAGGAAGCAGGGCTTCCTTTCCTCTGCCATCAATGATGGTGATGATGGTGCGTGCTCAGTCTG		52
HEK3	+1Flagins	GGCCCAGACTGAGCACGTGA	TGGAGGAAGCAGGGCTTCCTTTCCTCTGCCATCACTTATCGTCGTCATCCTTGTAATCCGTGCTCAGTCTG		58
HEK3	del1-30	GGCCCAGACTGAGCACGTGA	TGTCCTGCGACGCCCTCTGGACGTGCTCAGTCTG		21
HEK3	+1CTT	GGCCCAGACTGAGCACGTGA	TCTGCCATCAAAGCGTGCTCAGTCTG		10
HEK3	+1CTTins and del5G	GGCCCAGACTGAGCACGTGA	TGGAGGAAGCAGGGCTTCCTTTCCTCTGCATCAAAGCGTGCTCAGTCTG		36
PRNP	+6GtoT	GCAGTGGTGGGGGGCCTTGG	ATGTAGACGCCAAGGCCCCCCACC		12
HEXA	+1TATCins	GTACCTGAACCGTATATCCTA	AGTCAGGGCCATAGGATAGATATACGGTTC		14
RIT1	+4GtoA	AGTTGGTAGCTGCTGTAGCA	TTCTGGAACTCGCCTAGTTGGTAGCTGCTGTAGCAG		18
CFTR	del15-17AAG	TCTGTATCTATATTCATCAT	ATCATTGGTGTTTCCTATGATGAATATAGATACAGA		19
Table S2 PegRNAs and nick sgRNAs used in HeLa cells by epiPE2 and cPE2
Gene	Type of mutations	Spacer sequence	3'-extension sequence	Length of PBS (nt)
RNF2	+6GtoA	GTCATCTTAGTCATTACCTG	AACGAACATCTCAGGTAATGACTAAGATG	15
EMX1	+1TGCins	GAGTCCGAGCAGAAGAAGAA	GTGATGGGAGCCCTTCGCATTCTTCTGCTCGGA	14
VEGFA	+5Cins	GATGTCTGCAGGCCAGATGA	AATGTGCCATCTGGAGCACTCATCTGGCCTGCAGA	13
Table S3 PegRNAs and nick sgRNAs used in K562 cells by epiPE2 and cPE2
Gene	Type of mutations	Spacer sequence	3'-extension sequence	Length of PBS (nt)
VEGFA	del2-4GAG	GATGTCTGCAGGCCAGATGA	AATGTGCCATCTGGAGCCATCTGGCCTGCAGA	13
DNMT1	+6GtoC	GATTCCTGGTGCCAGAAACA	GTCACGCCTGTTTCTGGCACCAGG	13
HEK3	+1Flagins	GGCCCAGACTGAGCACGTGA	TGGAGGAAGCAGGGCTTCCTTTCCTCTGCCATCACTTATCGTCGTCATCCTTGTAATCCGTGCTCAGTCTG	13
Table S4 PegRNAs and nick sgRNAs used in PFF cells by epiPE2 and cPE2
Gene	Type of mutations	Spacer sequence	3'-extension sequence	Length of PBS (nt)
RELA	+2AtoG	GAGAAGTCTTCGTCCCCCGAG	GGTCTCCTCCCGGGGGACGAA	10
B3GAT3	+2TCins	GGACCGCCAGATGTGTGAAG	CTCTGGCCTCCTCTGATCACACATCTGGCG	13
EMC3	+1Tins	GCGATTGGCAGGACCACCCAG	CCAACATCCGCCTCTGAGGTGGTCCTGCCA	13
TMEM41B	del3G and+6Cins	GCTATTTAGTTGGGAGGCCAG	GTATTTGTACACTCATGGCCTCCCAACTAA	13
Table S5 PegRNAs and nick sgRNAs used in HFL1 cells by epiPE2 and cPE2
Gene	Type of mutations	Spacer sequence	3'-extension sequence	Length of PBS (nt)
RUNX1	+5GtoT	GCATTTTCAGGAGGAAGCGA	TGTCTGAAGCAATCGCTTCCTCCTGAAAAT	15
DNMT1	+6GtoC	GATTCCTGGTGCCAGAAACA	GTCACGCCTGTTTCTGGCACCAGG	13
Table S6 Primers used for genomic DNA amplification and targeted deep sequencing
	Gene	Forword primer(5'-3')	Reverse primer(5'-3')	Length of PCR product(nt)
	RNF2	TCAGGCTGTGCAGACAAACG	GCCAACATACAGAAGTCAGGAATG	217
	EMX1	CAGCTCAGCCTGAGTGTTGA	CTCGTGGGTTTGTGGTTGC	277
	RUNX1	AGATGTAGGGCTAGAGGGGTG	TCACAAACAAGACAGGGAACTG	300
	VEGFA	ACTTGGTGCCAAATTCTTCTCC	AAAGAGGGAATGGGCTTTGGA	285
	FANCF	AATCAGTACGCAGAGAGTCGC	GTAGTGCTTGAGACCGCCAG	125
	DNMT1	ACGTTAATGTTTCCTGATGGTCC	CACAACAGCTTCATGTCAGCC	275
	HEK3	CCAAACTTGTCAACCAGTATCCC	AGGGATCCCAGGGAAACGC	248
	PRNP	GTCAGTGGAACAAGCCGAGT	ACTTGGTTGGGGTAACGGTG	193
	HEXA	CATACAGGTGTGGCGAGAGG	CCAGCCTCCTTTGGTTAGCA	208
	RIT1	TTCTTAGGGCCACCCGAAAG	TTTGTACTCCCGTGAGAGCC	270
	CFTR	CCTGGATTATGCCTGGCACC	AGACTAACCGATTGAATATGGAGC	194
	RELA	CCCTTTAGGAGCTGATCTGAC	CTTGGTGACAGGGTCCCAGAGA	155
	B3GAT3	TGTTCCGTTGCTCTACACCTCG	CCCATTGGTCTCAGGGCTGCT	134
	EMC3	GCAGGATGGACACGTAGTGA	GCCGGCGCTCTGTGAAGA	129
	TMEM41B	TCTGGACTCGGTGCCTCCTT	CTGCTGTGACCATTTCACTGCT	102
	Table S7 Primers used for qPCR
	Gene	Forword primer(5'-3')	Reverse primer(5'-3')	Length of PCR product(nt)
	DNMT3A	CCGATGCTGGGGACAAGAAT	CCCGTCATCCACCAAGACAC	151
	DNMT3B	AGGGAAGACTCGATCCTCGTC	GTGTGTAGCTTAGCAGACTGG	154
	PE	CAGCTGGGAGGTGACTCTGG	CCATGTGGACCCTAGAGAAAC	189
	GAPDH	GGAGCGAGATCCCTCCAAAAT	GGCTGTTGTCATACTTCTCATGG	197
Table S8 Information of predicted off-target sites by CRISPR-Offinder
	Gene	Off target sites	Chr.	Mis-matches
	RNF2-PegRNA-OST1	GTCATCcTAGTgcTTACCTG	8	3
	RNF2-PegRNA-OST2	GgtATCTaAGTCATTACCTG	5	3
	RNF2-PegRNA-OST3	GTCATCcTAGTCATTtaCTG	17	3
	RNF2-PegRNA-OST4	GTaATaTTAGTCATTACCgG	6	3
	EMX1-PegRNA-OST1	aAGTCaGAGgAGAAGAAGAA	15	3
	EMX1-PegRNA-OST2	aAGTCtGAGCAcAAGAAGAA	5	3
	EMX1-PegRNA-OST3	GAGcCgGAGCAGAAGAAGgA	5	3
	EMX1-PegRNA-OST4	GAGcCtGAGCAGAAGgAGAA	1	3
	VEGFA-PegRNA-OST1	cATGTCgGCAGGCaAGATGA	1	3
	VEGFA-PegRNA-OST2	GATGTCTGCAGGCaAGgTtA	7	3
	VEGFA-PegRNA-OST3	GgTGTgTGCAGGCCAGATcA	2	3
	VEGFA-PegRNA-OST4	tAaGTCTGaAGGCCAGATGA	12	3
Table S9 Primers used for off-target analysis and targeted deep sequencing
	Gene	Forword primer(5'-3')	Reverse primer(5'-3')	Length of PCR product(nt)
	RNF2-PegRNA-OST1	GAGCAAAGTGCTGGGTGTTG	CCTAACTGCCTTGTCAGCCA	254
	RNF2-PegRNA-OST2	ACATGTGGTTAAAATCCACTGTTCT	TGCCCAAATAGCTACGTATGAA	239
	RNF2-PegRNA-OST3	CAGTGGCTGTGAGGATGTGT	TGTGTGGCTGTCAAGCATCA	254
	RNF2-PegRNA-OST4	ACCAGGTATCTGTCTTGACAATCT	TGCAGACCCTATCTTTACAGCA	222
	EMX1-PegRNA-OST1	CCCCATCTTCCAGTTCCATAGC	CTTACAGGTAAAGCTCCCCAGC	173
	EMX1-PegRNA-OST2	GCACCCGGATGTAGTTCTGA	TCAAACAAGGTGCAGATACAGC	285
	EMX1-PegRNA-OST3	GCACCATTCACTCCACCTGA	GACCAGGCCAGAGAAGCC	250
	EMX1-PegRNA-OST4	GCCAGATCCAAGTCTCCTGA	GTGGGCAGGTATGAAGTGGC	249
	VEGFA-PegRNA-OST1	GCAAGAAGCAGGCGCTAAAT	ATGGCAGGAGGCAGAAGGAC	300
	VEGFA-PegRNA-OST2	GCTTCCGCTTCCCTGAGAAT	TGCTCTCCCCTTGATGCTTG	256
	VEGFA-PegRNA-OST3	GCCCCAGTCAGTGATTAAACG	CAGCCTCCCGAAGCTTAATG	264
	VEGFA-PegRNA-OST4	CTTGGACCTTCCCTCATGCC	CTTGGCAATGACAACAGCCC	215
